# Supplementary material for: Perchlorate Exposure Reduces Primordial Germ Cell Number in Female Threespine Stickleback
Source: PLoS One. 2016 Jul 6;11(7):e0157792. doi: 10.1371/journal.pone.0157792 (PMC4934864; doi:10.1371/journal.pone.0157792)
Supplement: S1 Data — Raw counts of primordial germ cells in 16dpf threespine stickleback from Oregon. (XLSX) [file pone.0157792.s001.xlsx]

## Sheet: UO Eel Creek PGC Data 16dpf
Treatment	Supplement	Fish Number	Population	DPF	PGC Total	PGC pre-meiotic	PGC meiotic	Sex Genotype
C	N	B1	UOEC	16	95	90	5	M
P	N	B4	UOEC	16	59	51	8	M
C	N	B2	UOEC	16	83	77	6	M
C	N	B4	UOEC	16	247	218	29	F
C	N	B3	UOEC	16	153	138	15	M
C	N	B5	UOEC	16	61	58	3	M
P	N	B1	UOEC	16	31	30	1	F
P	N	B2	UOEC	16	19	18	1	F
P	N	B3	UOEC	16	79	74	5	F
P	N	B5	UOEC	16	37	33	4	M
C	N	3	UOEC	16	23	20	3	M
C	N	4	UOEC	16	80	69	11	M
C	N	5	UOEC	16	173	151	22	F
C	N	6	UOEC	16	38	35	3	M
C	N	7	UOEC	16	84	77	7	M
C	N	8	UOEC	16	129	111	18	F
C	N	10	UOEC	16	101	91	10	F
P	N	2	UOEC	16	71	64	7	F
P	N	3	UOEC	16	75	61	14	F
P	N	4	UOEC	16	32	31	1	M
P	N	5	UOEC	16	54	51	3	M
P	N	6	UOEC	16	4	4	0	F
P	N	7	UOEC	16	78	67	11	F
P	N	8	UOEC	16	80	72	8	M
P	N	9	UOEC	16	124	107	17	F
P	N	10	UOEC	16	16	14	2	F
